# Supplementary material for: Disentangling kinetics from thermodynamics in heterogeneous colloidal systems
Source: Nat Commun. 2023 Feb 4;14:607. doi: 10.1038/s41467-023-36292-8 (PMC9899263; doi:10.1038/s41467-023-36292-8)
Supplement: Supplementary file 4 — Supplementary Movie 1-8 [file 41467_2023_36292_MOESM4_ESM.zip]

Archive with 18 entries (17 files):
- Movies/
- __MACOSX/._Movies
- Movies/Supplementary Movie 4.mp4
- __MACOSX/Movies/._Supplementary Movie 4.mp4
- Movies/Supplementary Movie 5.mp4
- __MACOSX/Movies/._Supplementary Movie 5.mp4
- Movies/Supplementary Movie 7.mp4
- __MACOSX/Movies/._Supplementary Movie 7.mp4
- Movies/Supplementary Movie 6.mp4
- __MACOSX/Movies/._Supplementary Movie 6.mp4
- Movies/Supplementary Movie 2.mp4
- __MACOSX/Movies/._Supplementary Movie 2.mp4
- Movies/Supplementary Movie 3.mp4
- __MACOSX/Movies/._Supplementary Movie 3.mp4
- Movies/Supplementary Movie 1.avi
- __MACOSX/Movies/._Supplementary Movie 1.avi
- Movies/Supplementary Movie 8.mp4
- __MACOSX/Movies/._Supplementary Movie 8.mp4
